# Supplementary material for: Galvanin (TMEM154) is an electric-field sensor for directed cell migration
Source: bioRxiv. 2025 Aug 17:2024.09.23.614580. Originally published 2024 Sep 24. Preprint. [Version 2] doi: 10.1101/2024.09.23.614580 (PMC11463530; doi:10.1101/2024.09.23.614580)
Supplement: Supplement 2 [file media-2.csv]

gene	log2_foldchange_+Efield	Padj_value_+efield	log2_foldchange_-efield	Padj_value_-efield	gene_description
VPS29	-8.984722642	1.13E-05	-13.01177205	9.04E-06	VPS29, retromer complex component [Source:HGNC Symbol;Acc:HGNC:14340]
FERMT3	-7.039309684	1.13E-05	-14.30220593	9.04E-06	fermitin family member 3 [Source:HGNC Symbol;Acc:HGNC:23151]
CAP1	-6.771110045	1.13E-05	-6.200756087	9.04E-06	cyclase associated actin cytoskeleton regulatory protein 1 [Source:HGNC Symbol;Acc:HGNC:20040]
ETV5	-6.706370231	1.13E-05	-4.208104435	9.04E-06	ETS variant 5 [Source:HGNC Symbol;Acc:HGNC:3494]
ARHGAP30	-6.435716709	1.13E-05	-10.74423633	9.04E-06	Rho GTPase activating protein 30 [Source:HGNC Symbol;Acc:HGNC:27414]
CBFB	-6.425767398	1.13E-05	-4.386188092	9.04E-06	core-binding factor subunit beta [Source:HGNC Symbol;Acc:HGNC:1539]
PLAGL2	-6.405575339	1.13E-05	-10.56534787	9.04E-06	PLAG1 like zinc finger 2 [Source:HGNC Symbol;Acc:HGNC:9047]
PSMD4	-6.211827043	1.13E-05	-7.147599639	9.04E-06	proteasome 26S subunit, non-ATPase 4 [Source:HGNC Symbol;Acc:HGNC:9561]
SS18	-6.029556981	1.13E-05	-3.98074195	9.04E-06	SS18, nBAF chromatin remodeling complex subunit [Source:HGNC Symbol;Acc:HGNC:11340]
ATIC	-6.003344256	1.13E-05	-10.61839291	9.04E-06	5-aminoimidazole-4-carboxamide ribonucleotide formyltransferase/IMP cyclohydrolase [Source:HGNC Symbol;Acc:HGNC:794]
TLN1	-5.983771732	1.13E-05	-12.80474179	9.04E-06
PDCL	-5.774687471	1.13E-05	-3.485702866	9.04E-06	phosducin like [Source:HGNC Symbol;Acc:HGNC:8770]
DOCK2	-5.768292678	1.13E-05	-5.016811367	9.04E-06	dedicator of cytokinesis 2 [Source:HGNC Symbol;Acc:HGNC:2988]
TMEM154	-5.715177688	1.13E-05	-0.468112029	0.07471571	transmembrane protein 154 [Source:HGNC Symbol;Acc:HGNC:26489]
B3GNT2	-5.702253679	1.13E-05	-4.072936028	9.04E-06
MOB4	-5.579272758	1.13E-05	-6.961356739	9.04E-06
RHOA	-5.426314142	1.13E-05	-5.102240558	9.04E-06	ras homolog family member A [Source:HGNC Symbol;Acc:HGNC:667]
GNPNAT1	-5.312491622	1.13E-05	-1.388085731	7.68E-05	glucosamine-phosphate N-acetyltransferase 1 [Source:HGNC Symbol;Acc:HGNC:19980]
VPS35	-5.287265773	1.13E-05	-6.151446547	9.04E-06	VPS35, retromer complex component [Source:HGNC Symbol;Acc:HGNC:13487]
LAMTOR2	-5.21692661	1.13E-05	-10.55613107	9.04E-06	late endosomal/lysosomal adaptor, MAPK and MTOR activator 2 [Source:HGNC Symbol;Acc:HGNC:29796]
CAPZB	-5.20881977	1.13E-05	-7.481011091	9.04E-06	capping actin protein of muscle Z-line subunit beta [Source:HGNC Symbol;Acc:HGNC:1491]
TAF4	-5.036075121	1.13E-05	-10.03028049	9.04E-06
ELOF1	-5.019278388	1.13E-05	-9.493247532	9.04E-06	elongation factor 1 homolog [Source:HGNC Symbol;Acc:HGNC:28691]
TRAF3IP3	-4.86288	1.13E-05	-4.587226356	9.04E-06	TRAF3 interacting protein 3 [Source:HGNC Symbol;Acc:HGNC:30766]
GFPT1	-4.723165211	1.13E-05	-4.630470959	6.16E-05	glutamine--fructose-6-phosphate transaminase 1 [Source:HGNC Symbol;Acc:HGNC:4241]
VPS13B	-4.699896873	1.13E-05	-0.158487478	0.606327978
SZRD1	-4.698426757	1.13E-05	-6.744412209	9.04E-06	SUZ RNA binding domain containing 1 [Source:HGNC Symbol;Acc:HGNC:30232]
PGM3	-4.678913302	1.13E-05	-5.495640394	9.04E-06	phosphoglucomutase 3 [Source:HGNC Symbol;Acc:HGNC:8907]
FH	-4.505750594	1.13E-05	-0.061907687	0.850790623	fumarate hydratase [Source:HGNC Symbol;Acc:HGNC:3700]
GSS	-4.486769707	1.13E-05	-5.914798471	9.04E-06	glutathione synthetase [Source:HGNC Symbol;Acc:HGNC:4624]
GMDS	-4.472112961	1.13E-05	-2.356703359	9.04E-06	GDP-mannose 4,6-dehydratase [Source:HGNC Symbol;Acc:HGNC:4369]
YIPF5	-4.272693589	1.13E-05	-2.214610999	9.04E-06	Yip1 domain family member 5 [Source:HGNC Symbol;Acc:HGNC:24877]
RAP1A	-4.054931747	1.13E-05	-8.651759894	9.04E-06	RAP1A, member of RAS oncogene family [Source:HGNC Symbol;Acc:HGNC:9855]
VBP1	-4.047514215	1.13E-05	-4.914760818	9.04E-06	VHL binding protein 1 [Source:HGNC Symbol;Acc:HGNC:12662]
TM2D2	-3.948625083	1.13E-05	-3.386379287	9.04E-06
SIN3B	-3.88942086	1.13E-05	-3.748955333	9.04E-06	SIN3 transcription regulator family member B [Source:HGNC Symbol;Acc:HGNC:19354]
YTHDC1	-3.879967056	1.13E-05	-3.294366152	9.04E-06	YTH domain containing 1 [Source:HGNC Symbol;Acc:HGNC:30626]
STK4	-3.879838852	1.13E-05	-3.925966969	9.04E-06	serine/threonine kinase 4 [Source:HGNC Symbol;Acc:HGNC:11408]
PIKFYVE	-3.835754027	1.13E-05	-4.526051269	9.04E-06
CCNC	-3.721962021	1.13E-05	-4.958849297	9.04E-06
WDR48	-3.685090239	1.13E-05	-2.569175548	9.04E-06
RBM25	-3.609560733	1.13E-05	-8.476847384	9.04E-06	RNA binding motif protein 25 [Source:HGNC Symbol;Acc:HGNC:23244]
NAA30	-3.60907151	1.13E-05	-8.986795187	9.04E-06
GNAI2	-3.602227915	1.13E-05	-7.264048364	9.04E-06	G protein subunit alpha i2 [Source:HGNC Symbol;Acc:HGNC:4385]
UXS1	-3.569276287	0.00050569	-1.264837731	9.04E-06	UDP-glucuronate decarboxylase 1 [Source:HGNC Symbol;Acc:HGNC:17729]
PPP2R1A	-3.543184376	1.13E-05	-3.326328305	9.04E-06	protein phosphatase 2 scaffold subunit Aalpha [Source:HGNC Symbol;Acc:HGNC:9302]
INPP5D	-3.542584434	1.13E-05	-1.386546243	0.045390598	inositol polyphosphate-5-phosphatase D [Source:HGNC Symbol;Acc:HGNC:6079]
LUC7L3	-3.541755972	1.13E-05	-4.584457658	9.04E-06
ACTL6A	-3.488324447	1.13E-05	-3.430684438	2.69E-05	actin like 6A [Source:HGNC Symbol;Acc:HGNC:24124]
BTAF1	-3.468432716	0.000403867	-3.315971314	0.000352845	B-TFIID TATA-box binding protein associated factor 1 [Source:HGNC Symbol;Acc:HGNC:17307]
SRP14	-3.449769985	1.13E-05	-4.93652331	9.04E-06	signal recognition particle 14 [Source:HGNC Symbol;Acc:HGNC:11299]
BAP1	-3.425336422	1.13E-05	-4.277244375	9.04E-06	BRCA1 associated protein 1 [Source:HGNC Symbol;Acc:HGNC:950]
PDS5B	-3.398232452	1.13E-05	-2.981373048	9.04E-06	PDS5 cohesin associated factor B [Source:HGNC Symbol;Acc:HGNC:20418]
CEP55	-3.392050441	1.13E-05	-4.615238904	9.04E-06
IER3IP1	-3.330979657	1.13E-05	-1.734822221	9.04E-06	immediate early response 3 interacting protein 1 [Source:HGNC Symbol;Acc:HGNC:18550]
TAF3	-3.298688148	0.000675443	-6.079491214	0.000210335	TATA-box binding protein associated factor 3 [Source:HGNC Symbol;Acc:HGNC:17303]
GIGYF2	-3.272990406	1.13E-05	-3.834794465	9.04E-06	GRB10 interacting GYF protein 2 [Source:HGNC Symbol;Acc:HGNC:11960]
GNG5	-3.263800167	0.000145684	-1.826931572	6.44E-05
ZCRB1	-3.256880954	1.13E-05	-2.951194584	5.86E-05
IRF2	-3.233624987	1.13E-05	-2.354209567	9.04E-06	interferon regulatory factor 2 [Source:HGNC Symbol;Acc:HGNC:6117]
STRN	-3.233181534	1.13E-05	-3.907723081	9.04E-06	striatin [Source:HGNC Symbol;Acc:HGNC:11424]
TTI1	-3.210392168	1.13E-05	-6.889172929	9.04E-06	TELO2 interacting protein 1 [Source:HGNC Symbol;Acc:HGNC:29029]
SASH3	-3.183923455	1.13E-05	-1.535488451	9.04E-06
TFAP4	-3.151265704	1.13E-05	-2.985189839	9.04E-06	transcription factor AP-4 [Source:HGNC Symbol;Acc:HGNC:11745]
DBR1	-3.148767419	1.13E-05	-5.137675644	9.04E-06
LYL1	-3.1214555	1.13E-05	-4.018780469	9.04E-06	LYL1, basic helix-loop-helix family member [Source:HGNC Symbol;Acc:HGNC:6734]
PSMD12	-3.094766982	1.13E-05	-6.193460965	9.04E-06	proteasome 26S subunit, non-ATPase 12 [Source:HGNC Symbol;Acc:HGNC:9557]
DPH1	-3.090864673	1.13E-05	-2.72884245	9.04E-06	diphthamide biosynthesis 1 [Source:HGNC Symbol;Acc:HGNC:3003]
ELOVL1	-2.964213574	1.13E-05	-4.262214594	9.04E-06	ELOVL fatty acid elongase 1 [Source:HGNC Symbol;Acc:HGNC:14418]
SREK1	-2.960971767	1.13E-05	0.148091317	0.640123554
STRIP1	-2.939534721	0.000129045	-3.607841234	0.000108342	striatin interacting protein 1 [Source:HGNC Symbol;Acc:HGNC:25916]
FLAD1	-2.93114494	1.13E-05	-3.209201329	9.04E-06
C14orf39	-2.820754867	2.89E-05	-2.404275729	0.000812465
PIK3CG	-2.803870162	1.13E-05	-3.180506709	9.04E-06	phosphatidylinositol-4,5-bisphosphate 3-kinase catalytic subunit gamma [Source:HGNC Symbol;Acc:HGNC:8978]
PRKDC	-2.739336159	1.13E-05	-5.036472793	9.04E-06	protein kinase, DNA-activated, catalytic subunit [Source:HGNC Symbol;Acc:HGNC:9413]
VPS41	-2.725566745	1.13E-05	-5.156936224	9.04E-06	VPS41, HOPS complex subunit [Source:HGNC Symbol;Acc:HGNC:12713]
CPOX	-2.704116446	1.13E-05	-3.540973086	9.04E-06	coproporphyrinogen oxidase [Source:HGNC Symbol;Acc:HGNC:2321]
RANBP3	-2.69824958	1.13E-05	-4.60707716	9.04E-06	RAN binding protein 3 [Source:HGNC Symbol;Acc:HGNC:9850]
PPP4R2	-2.678027681	1.13E-05	-5.4735877	9.04E-06	protein phosphatase 4 regulatory subunit 2 [Source:HGNC Symbol;Acc:HGNC:18296]
PATZ1	-2.676625774	9.08E-05	-2.985117005	1.28E-05	POZ/BTB and AT hook containing zinc finger 1 [Source:HGNC Symbol;Acc:HGNC:13071]
LAMTOR3	-2.654642671	0.000172548	-5.979400403	0.000183139	late endosomal/lysosomal adaptor, MAPK and MTOR activator 3 [Source:HGNC Symbol;Acc:HGNC:15606]
VPS16	-2.648147024	1.13E-05	-5.048563051	9.04E-06
CLPB	-2.600573996	0.0002935	-2.742512769	9.04E-06
CSDE1	-2.575371458	1.13E-05	-7.237754522	9.04E-06	cold shock domain containing E1 [Source:HGNC Symbol;Acc:HGNC:29905]
RBM17	-2.573963173	1.13E-05	-2.699489944	9.04E-06
ACTR8	-2.564871137	0.000218842	-3.140600204	0.000127622
RRAGA	-2.56235556	0.00038127	-5.99131488	9.04E-06	Ras related GTP binding A [Source:HGNC Symbol;Acc:HGNC:16963]
CAND1	-2.557290689	1.13E-05	-1.93667478	9.04E-06	cullin associated and neddylation dissociated 1 [Source:HGNC Symbol;Acc:HGNC:30688]
DICER1	-2.535086935	0.000109412	-1.518238016	1.28E-05	dicer 1, ribonuclease III [Source:HGNC Symbol;Acc:HGNC:17098]
METAP1	-2.531036775	1.13E-05	-1.319358877	9.04E-06
KANSL3	-2.516848537	1.13E-05	-3.318558239	9.04E-06	KAT8 regulatory NSL complex subunit 3 [Source:HGNC Symbol;Acc:HGNC:25473]
FMNL1	-2.502184359	0.000210494	-5.150405494	9.04E-06
TSTA3	-2.496100834	1.13E-05	-1.492819883	9.04E-06	tissue specific transplantation antigen P35B [Source:HGNC Symbol;Acc:HGNC:12390]
PDGFRA	-2.489332671	1.13E-05	-4.794652862	9.04E-06
CERS2	-2.443215478	1.13E-05	-3.591759282	9.04E-06	ceramide synthase 2 [Source:HGNC Symbol;Acc:HGNC:14076]
ASCC3	-2.439707333	1.13E-05	-4.694393471	9.04E-06	activating signal cointegrator 1 complex subunit 3 [Source:HGNC Symbol;Acc:HGNC:18697]
FLCN	-2.437879324	1.13E-05	-5.455609548	9.04E-06	folliculin [Source:HGNC Symbol;Acc:HGNC:27310]
PCBP2	-2.372519459	1.13E-05	-2.494296782	9.04E-06	poly(rC) binding protein 2 [Source:HGNC Symbol;Acc:HGNC:8648]
CASQ1	-2.359382083	7.23E-05	-3.141842109	0.000113881
BRI3	-2.328077151	1.13E-05	-2.955013645	9.04E-06	brain protein I3 [Source:HGNC Symbol;Acc:HGNC:1109]
ZSWIM8	-2.306064955	1.13E-05	-1.711363412	6.44E-05	zinc finger SWIM-type containing 8 [Source:HGNC Symbol;Acc:HGNC:23528]
ACACA	-2.298955558	1.13E-05	-3.755959337	9.04E-06
EP400	-2.28969364	1.13E-05	-2.611571403	9.04E-06
TBCA	-2.223892157	1.13E-05	-2.537089906	9.04E-06	tubulin folding cofactor A [Source:HGNC Symbol;Acc:HGNC:11579]
INO80B	-2.215636788	1.13E-05	-1.580459979	9.04E-06
WDR59	-2.188918212	1.13E-05	-7.877463706	9.04E-06	WD repeat domain 59 [Source:HGNC Symbol;Acc:HGNC:25706]
UVRAG	-2.186624133	1.13E-05	-5.140434319	9.04E-06	UV radiation resistance associated [Source:HGNC Symbol;Acc:HGNC:12640]
LAMTOR4	-2.179804496	0.000135847	-4.85768572	5.86E-05	late endosomal/lysosomal adaptor, MAPK and MTOR activator 4 [Source:HGNC Symbol;Acc:HGNC:33772]
UCHL5	-2.174587283	2.89E-05	-4.246637555	9.04E-06	ubiquitin C-terminal hydrolase L5 [Source:HGNC Symbol;Acc:HGNC:19678]
MTOR	-2.15868488	1.57E-05	-7.210889874	9.04E-06
LAMTOR5	-2.145572209	1.13E-05	-5.532747087	9.04E-06	late endosomal/lysosomal adaptor, MAPK and MTOR activator 5 [Source:HGNC Symbol;Acc:HGNC:17955]
FASN	-2.052478405	7.61E-05	-2.968698823	9.04E-06	fatty acid synthase [Source:HGNC Symbol;Acc:HGNC:3594]
RNF20	-2.041754291	1.13E-05	-1.723372484	0.000150765
GNA13	-2.027636347	0.05241652	-2.246973544	0.045348179
NFRKB	-2.008534366	0.000660169	-4.400376339	9.04E-06	nuclear factor related to kappaB binding protein [Source:HGNC Symbol;Acc:HGNC:7802]
PPP1R2	-1.99078597	1.13E-05	-2.087730983	9.04E-06
SPINT1	-1.990690856	0.017297685	-1.929540088	7.05E-05	serine peptidase inhibitor, Kunitz type 1 [Source:HGNC Symbol;Acc:HGNC:11246]
ATL2	-1.983506161	0.000440125	-1.98858116	0.000225938	atlastin GTPase 2 [Source:HGNC Symbol;Acc:HGNC:24047]
HGFAC	-1.977323019	0.033971218	-3.410740512	0.018394884	HGF activator [Source:HGNC Symbol;Acc:HGNC:4894]
ACTR3	-1.971324984	1.13E-05	-0.513727077	0.051796823	ARP3 actin related protein 3 homolog [Source:HGNC Symbol;Acc:HGNC:170]
DCTN6	-1.948642728	1.13E-05	-2.091637601	9.04E-06	dynactin subunit 6 [Source:HGNC Symbol;Acc:HGNC:16964]
PSME3	-1.920157502	8.76E-05	-2.397783775	9.04E-06
WRB	-1.899543132	1.13E-05	-0.442650238	0.088338818	tryptophan rich basic protein [Source:HGNC Symbol;Acc:HGNC:12790]
MYH9	-1.889567414	0.000192287	-1.481683037	9.04E-06
SEC61B	-1.886704287	0.000186212	-1.896774889	0.000225938
NCOR1	-1.867127697	2.89E-05	-1.63074195	0.000222202	nuclear receptor corepressor 1 [Source:HGNC Symbol;Acc:HGNC:7672]
HSD17B12	-1.863124018	1.13E-05	-1.657400102	5.86E-05	hydroxysteroid 17-beta dehydrogenase 12 [Source:HGNC Symbol;Acc:HGNC:18646]
TAF7	-1.855927229	1.13E-05	-2.250131393	9.04E-06	TATA-box binding protein associated factor 7 [Source:HGNC Symbol;Acc:HGNC:11541]
PSMD10	-1.848991446	2.89E-05	-2.873201045	9.04E-06
SP100	-1.847778809	0.048954307	-4.087138361	0.000391046	SP100 nuclear antigen [Source:HGNC Symbol;Acc:HGNC:11206]
AK2	-1.843342929	1.13E-05	-4.720818857	9.04E-06	adenylate kinase 2 [Source:HGNC Symbol;Acc:HGNC:362]
DAD1	-1.804205058	8.76E-05	-4.006183238	1.28E-05	defender against cell death 1 [Source:HGNC Symbol;Acc:HGNC:2664]
PTPN6	-1.777968674	1.13E-05	0.040915944	0.912363702	protein tyrosine phosphatase, non-receptor type 6 [Source:HGNC Symbol;Acc:HGNC:9658]
MLLT1	-1.757087374	0.000561502	-2.848254387	9.04E-06	MLLT1, super elongation complex subunit [Source:HGNC Symbol;Acc:HGNC:7134]
PRMT7	-1.728762559	1.13E-05	-0.640719775	0.008376775
MAPK1	-1.70683944	1.13E-05	-0.107119501	0.73820778	mitogen-activated protein kinase 1 [Source:HGNC Symbol;Acc:HGNC:6871]
NCKAP1L	-1.700914586	0.000630524	-0.179658323	0.557379797	NCK associated protein 1 like [Source:HGNC Symbol;Acc:HGNC:4862]
ADAT2	-1.673375564	1.13E-05	-0.582924917	0.022322915	adenosine deaminase, tRNA specific 2 [Source:HGNC Symbol;Acc:HGNC:21172]
MRGBP	-1.645910583	1.13E-05	-1.000823493	2.32E-05	MRG domain binding protein [Source:HGNC Symbol;Acc:HGNC:15866]
C19orf47	-1.636406245	0.022983115	-1.384321694	0.000152376	chromosome 19 open reading frame 47 [Source:HGNC Symbol;Acc:HGNC:26723]
FNTA	-1.604721127	1.13E-05	-1.791429915	9.04E-06	farnesyltransferase, CAAX box, alpha [Source:HGNC Symbol;Acc:HGNC:3782]
TPR	-1.602754664	0.000649738	-2.229950428	0.000135735	translocated promoter region, nuclear basket protein [Source:HGNC Symbol;Acc:HGNC:12017]
CANX	-1.595851519	2.51E-05	-0.461337143	0.076620053	calnexin [Source:HGNC Symbol;Acc:HGNC:1473]
TOP1	-1.588478446	0.000651993	-3.152589445	0.000302745	DNA topoisomerase I [Source:HGNC Symbol;Acc:HGNC:11986]
C1QTNF5	-1.584618567	0.04733196	-1.855529301	0.006153406
GRSF1	-1.574960765	1.13E-05	-2.220477809	9.04E-06	G-rich RNA sequence binding factor 1 [Source:HGNC Symbol;Acc:HGNC:4610]
UBA2	-1.568602789	0.000119403	-2.685499576	9.04E-06	ubiquitin like modifier activating enzyme 2 [Source:HGNC Symbol;Acc:HGNC:30661]
CDK4	-1.564077359	2.04E-05	-2.388695239	9.04E-06	cyclin dependent kinase 4 [Source:HGNC Symbol;Acc:HGNC:1773]
WDR1	-1.547248554	2.89E-05	-2.922943835	9.04E-06	WD repeat domain 1 [Source:HGNC Symbol;Acc:HGNC:12754]
VMP1	-1.536192113	1.13E-05	-4.365194224	9.04E-06	vacuole membrane protein 1 [Source:HGNC Symbol;Acc:HGNC:29559]
FDX1L	-1.513186097	1.57E-05	-2.293464507	9.04E-06
PSMB1	-1.509413349	1.13E-05	-1.709152137	1.28E-05	proteasome subunit beta 1 [Source:HGNC Symbol;Acc:HGNC:9537]
DCTN5	-1.499979524	1.13E-05	-1.631052745	1.99E-05	dynactin subunit 5 [Source:HGNC Symbol;Acc:HGNC:24594]
TTC1	-1.491181468	1.13E-05	2.01097806	9.04E-06	tetratricopeptide repeat domain 1 [Source:HGNC Symbol;Acc:HGNC:12391]
C19orf25	-1.481533896	0.000366296	-1.963223685	9.04E-06
PTK2B	-1.46987009	0.000135847	-2.975571455	0.000111246	protein tyrosine kinase 2 beta [Source:HGNC Symbol;Acc:HGNC:9612]
C16orf59	-1.452042929	1.13E-05	-2.003177794	9.04E-06
PUF60	-1.431186385	1.13E-05	-1.42826077	1.28E-05	poly(U) binding splicing factor 60 [Source:HGNC Symbol;Acc:HGNC:17042]
ASNA1	-1.412087244	0.000529704	0.065246686	0.853265232	arsA arsenite transporter, ATP-binding, homolog 1 (bacterial) [Source:HGNC Symbol;Acc:HGNC:752]
IRF2BP1	-1.406040613	9.42E-05	-1.065464767	0.000156726	interferon regulatory factor 2 binding protein 1 [Source:HGNC Symbol;Acc:HGNC:21728]
CTDSPL2	-1.392597105	2.89E-05	-1.551473816	1.99E-05	CTD small phosphatase like 2 [Source:HGNC Symbol;Acc:HGNC:26936]
MNAT1	-1.380730542	2.89E-05	-2.233063098	9.04E-06	MNAT1, CDK activating kinase assembly factor [Source:HGNC Symbol;Acc:HGNC:7181]
WDR20	-1.373666347	0.000210494	-0.953277056	0.000375953	WD repeat domain 20 [Source:HGNC Symbol;Acc:HGNC:19667]
LIPT2	-1.349004736	0.000361221	-1.660109757	0.00019924
PRKAA1	-1.34618195	1.13E-05	-1.02602082	1.28E-05	protein kinase AMP-activated catalytic subunit alpha 1 [Source:HGNC Symbol;Acc:HGNC:9376]
UQCRC1	-1.325416552	1.13E-05	-2.050588956	9.04E-06	ubiquinol-cytochrome c reductase core protein 1 [Source:HGNC Symbol;Acc:HGNC:12585]
MIS18A	-1.324327681	1.13E-05	-1.817951267	9.04E-06	MIS18 kinetochore protein A [Source:HGNC Symbol;Acc:HGNC:1286]
GPATCH3	-1.306010003	0.000315522	-0.195355752	0.520175084
RAC2	-1.30068326	1.57E-05	-0.335692062	0.216111193	Rac family small GTPase 2 [Source:HGNC Symbol;Acc:HGNC:9802]
CASP3	-1.297366829	1.13E-05	-0.886046569	0.000167374
KIAA2013	-1.292814609	0.000288505	-0.253416731	0.393912157	KIAA2013 [Source:HGNC Symbol;Acc:HGNC:28513]
CDK12	-1.291606362	1.13E-05	-2.160638837	9.04E-06
SMC5	-1.28782295	1.13E-05	-2.184114783	9.04E-06	structural maintenance of chromosomes 5 [Source:HGNC Symbol;Acc:HGNC:20465]
RNF40	-1.286606541	1.13E-05	-0.509720784	0.044232491	ring finger protein 40 [Source:HGNC Symbol;Acc:HGNC:16867]
FECH	-1.284817141	0.047086414	-1.882504027	0.002650789
KLF3	-1.28396404	0.017305572	-2.058081793	9.04E-06	Kruppel like factor 3 [Source:HGNC Symbol;Acc:HGNC:16516]
CCT6A	-1.283912527	1.13E-05	-1.329869524	9.04E-06	chaperonin containing TCP1 subunit 6A [Source:HGNC Symbol;Acc:HGNC:1620]
RUSC1	-1.279941915	0.052470548	-3.560392966	0.040012809	RUN and SH3 domain containing 1 [Source:HGNC Symbol;Acc:HGNC:17153]
DHX15	-1.272041705	1.13E-05	-3.55160521	9.04E-06	DEAH-box helicase 15 [Source:HGNC Symbol;Acc:HGNC:2738]
CCDC93	-1.266664311	0.000145684	-2.930690261	9.04E-06	coiled-coil domain containing 93 [Source:HGNC Symbol;Acc:HGNC:25611]
CHORDC1	-1.239960425	5.32E-05	0.05013397	0.88588849	cysteine and histidine rich domain containing 1 [Source:HGNC Symbol;Acc:HGNC:14525]
PPWD1	-1.221551998	1.10E-05	-0.856299989	0.003844219
NKRF	-1.218665548	0.00011661	-1.744503703	2.69E-05
SLC5A3	-1.210223274	0.000572412	-2.392457399	0.000312837
SHOC2	-1.195206678	9.08E-05	1.661307855	9.04E-06	SHOC2, leucine rich repeat scaffold protein [Source:HGNC Symbol;Acc:HGNC:15454]
CEBPB	-1.186532776	1.13E-05	-2.156967765	9.04E-06	CCAAT enhancer binding protein beta [Source:HGNC Symbol;Acc:HGNC:1834]
IRX4	-1.176831746	0.051874416	-1.327693043	0.018756406
TIPRL	-1.172348301	0.000205621	-3.186826173	1.28E-05	TOR signaling pathway regulator [Source:HGNC Symbol;Acc:HGNC:30231]
SIRT1	-1.16616127	0.00011661	-2.397007868	9.04E-06	sirtuin 1 [Source:HGNC Symbol;Acc:HGNC:14929]
ADNP	-1.16067526	0.000651993	-1.035332935	0.000591854	activity dependent neuroprotector homeobox [Source:HGNC Symbol;Acc:HGNC:15766]
PMVK	-1.150849609	0.000939657	-1.028334867	0.001504392	phosphomevalonate kinase [Source:HGNC Symbol;Acc:HGNC:9141]
LSM12	-1.149588424	0.000460425	-2.887313474	9.04E-06	LSM12 homolog [Source:HGNC Symbol;Acc:HGNC:26407]
CHTF8	-1.092641811	0.006108453	-2.415524888	9.95E-05
CEP295	-1.088459004	1.13E-05	-0.683046575	0.010184328	centrosomal protein 295 [Source:HGNC Symbol;Acc:HGNC:29366]
UROS	-1.085585451	0.000649227	-1.640491511	0.000138111	uroporphyrinogen III synthase [Source:HGNC Symbol;Acc:HGNC:12592]
ITSN2	-1.080957378	1.57E-05	-2.56957668	9.04E-06	intersectin 2 [Source:HGNC Symbol;Acc:HGNC:6184]
LCTL	-1.076659505	0.049897163	-1.094710685	0.011508199
PCBP1	-1.062205106	0.00693992	-1.652005667	4.53E-05	poly(rC) binding protein 1 [Source:HGNC Symbol;Acc:HGNC:8647]
RGP1	-1.054635253	2.51E-05	-2.373139744	9.04E-06	RGP1 homolog, RAB6A GEF complex partner 1 [Source:HGNC Symbol;Acc:HGNC:21965]
TOX4	-1.045912763	0.007755373	-0.822971182	0.012349313
SLC25A1	-1.039211675	0.001866844	-1.699343988	9.04E-06	solute carrier family 25 member 1 [Source:HGNC Symbol;Acc:HGNC:10979]
FAM135A	-1.024474545	2.89E-05	-0.979042871	0.000256892	family with sequence similarity 135 member A [Source:HGNC Symbol;Acc:HGNC:21084]
DNTTIP1	-1.016903588	0.000848715	-1.411983976	0.000528513	deoxynucleotidyltransferase terminal interacting protein 1 [Source:HGNC Symbol;Acc:HGNC:16160]
LARS2	-1.016517878	1.13E-05	-1.444321455	9.04E-06	leucyl-tRNA synthetase 2, mitochondrial [Source:HGNC Symbol;Acc:HGNC:17095]
C15orf57	-1.001650755	0.000297777	-2.794010084	0.000152376
CSTF2	-1.000042291	0.000233566	-1.144770695	0.000238653	cleavage stimulation factor subunit 2 [Source:HGNC Symbol;Acc:HGNC:2484]
ARHGAP45	-0.993453681	0.017306092	-1.636899257	0.000542676	Rho GTPase activating protein 45 [Source:HGNC Symbol;Acc:HGNC:17102]
OGFRL1	-0.988203657	0.050359162	-1.034913631	0.031091715	opioid growth factor receptor like 1 [Source:HGNC Symbol;Acc:HGNC:21378]
CSNK1G2	-0.971303369	0.000119403	-1.721956974	9.04E-06	casein kinase 1 gamma 2 [Source:HGNC Symbol;Acc:HGNC:2455]
ERCC2	-0.969873971	0.001152264	-1.700028956	6.72E-05
CYP46A1	-0.96832354	0.048856493	-2.675080811	0.037857214
MON1B	-0.964476083	5.32E-05	0.685266786	0.008134545	MON1 homolog B, secretory trafficking associated [Source:HGNC Symbol;Acc:HGNC:25020]
EPC2	-0.963796511	0.000166644	-0.937850585	0.000152376	enhancer of polycomb homolog 2 [Source:HGNC Symbol;Acc:HGNC:24543]
HAUS2	-0.953211867	0.049969588	-1.802035053	0.025400931	HAUS augmin like complex subunit 2 [Source:HGNC Symbol;Acc:HGNC:25530]
TUBGCP5	-0.948811914	0.001072584	-0.788085929	0.005402612	tubulin gamma complex associated protein 5 [Source:HGNC Symbol;Acc:HGNC:18600]
CCNT1	-0.940196678	2.89E-05	-0.449870984	0.083129737	cyclin T1 [Source:HGNC Symbol;Acc:HGNC:1599]
WDR55	-0.929313919	0.000208314	-2.57604005	9.04E-06	WD repeat domain 55 [Source:HGNC Symbol;Acc:HGNC:25971]
VPS39	-0.925377865	0.000367272	-2.054410807	9.04E-06	VPS39, HOPS complex subunit [Source:HGNC Symbol;Acc:HGNC:20593]
GCLM	-0.916479354	0.001032362	-1.503087725	7.99E-05	glutamate-cysteine ligase modifier subunit [Source:HGNC Symbol;Acc:HGNC:4312]
DDRGK1	-0.916154271	4.55E-05	-3.68270372	9.04E-06
HYPK	-0.890010052	0.013746125	-0.502564826	0.081674366	huntingtin interacting protein K [Source:HGNC Symbol;Acc:HGNC:18418]
ADSS	-0.887591961	0.001039956	-3.149022265	9.04E-06	adenylosuccinate synthase [Source:HGNC Symbol;Acc:HGNC:292]
METAP2	-0.885467715	0.00370307	-1.113780254	0.000127622	methionyl aminopeptidase 2 [Source:HGNC Symbol;Acc:HGNC:16672]
GLG1	-0.885281927	0.00259394	-0.367628678	0.170074552	golgi glycoprotein 1 [Source:HGNC Symbol;Acc:HGNC:4316]
RNGTT	-0.8825434	1.10E-05	-0.792696	0.000649137	RNA guanylyltransferase and 5'-phosphatase [Source:HGNC Symbol;Acc:HGNC:10073]
GDF1	-0.881024135	0.048840497	-1.674817095	0.002609904
MTERF3	-0.862273407	2.04E-05	-1.426439924	9.04E-06	mitochondrial transcription termination factor 3 [Source:HGNC Symbol;Acc:HGNC:24258]
SAMD12	-0.861643771	0.022653578	-0.27060723	0.341511565	sterile alpha motif domain containing 12 [Source:HGNC Symbol;Acc:HGNC:31750]
PCMT1	-0.860404775	0.000125764	-0.450522139	0.084754839
PRDM10	-0.854938111	0.000846055	-0.408977868	0.120429391
PRDM2	-0.852543674	0.000540016	-0.861240004	0.001288008	PR/SET domain 2 [Source:HGNC Symbol;Acc:HGNC:9347]
ACTR10	-0.851732976	0.000304711	-1.205130499	0.000438405
SMC3	-0.851406125	4.55E-05	-2.019174599	9.04E-06
ECT2	-0.844583624	0.000249007	-0.940450544	0.001700815	epithelial cell transforming 2 [Source:HGNC Symbol;Acc:HGNC:3155]
SLC25A26	-0.842903622	0.015077819	-1.597448153	0.000240644
ERCC3	-0.842083446	0.006716656	-2.19619469	5.21E-05
C16orf62	-0.841490827	0.00855858	-1.615217894	0.00208558
UROD	-0.841341323	0.020383653	-1.127548153	0.030113725	uroporphyrinogen decarboxylase [Source:HGNC Symbol;Acc:HGNC:12591]
VPS36	-0.835572501	0.000387814	-1.766985922	8.94E-06	vacuolar protein sorting 36 homolog [Source:HGNC Symbol;Acc:HGNC:20312]
COPS6	-0.820726841	6.84E-05	-1.900447346	9.04E-06
TAF13	-0.801027513	0.001803382	-2.093629045	1.28E-05	TATA-box binding protein associated factor 13 [Source:HGNC Symbol;Acc:HGNC:11546]
TIPIN	-0.800278954	0.003282224	-0.335837934	0.21726784
NARS	-0.791407652	0.019382724	-0.613696488	0.040561138	asparaginyl-tRNA synthetase [Source:HGNC Symbol;Acc:HGNC:7643]
PITPNB	-0.787550259	0.001624557	-1.31344874	9.04E-06	phosphatidylinositol transfer protein beta [Source:HGNC Symbol;Acc:HGNC:9002]
SLC10A7	-0.78611173	0.000386178	-0.265790491	0.348149982	solute carrier family 10 member 7 [Source:HGNC Symbol;Acc:HGNC:23088]
MIS18BP1	-0.779100254	6.07E-05	-0.659926064	0.008188508
SRF	-0.773461322	0.010714013	-0.197939973	0.512991408	serum response factor [Source:HGNC Symbol;Acc:HGNC:11291]
COPS5	-0.771569214	0.002364649	-0.58551416	0.019892128	COP9 signalosome subunit 5 [Source:HGNC Symbol;Acc:HGNC:2240]
DFFA	-0.752814713	0.000166644	-1.469103835	9.04E-06
WDHD1	-0.746722715	0.000333515	-0.951895573	0.000148519
ITPKB	-0.744973106	0.000705647	-1.239125026	1.99E-05	inositol-trisphosphate 3-kinase B [Source:HGNC Symbol;Acc:HGNC:6179]
SEC62	-0.734549049	0.000723509	-0.255024545	0.368428436	SEC62 homolog, preprotein translocation factor [Source:HGNC Symbol;Acc:HGNC:11846]
PPP1R18	-0.733219846	9.78E-05	0.551934082	0.02717731	protein phosphatase 1 regulatory subunit 18 [Source:HGNC Symbol;Acc:HGNC:29413]
CEBPE	-0.725279912	0.003390766	-3.612568258	9.04E-06	CCAAT enhancer binding protein epsilon [Source:HGNC Symbol;Acc:HGNC:1836]
RNF214	-0.725060798	0.000411796	-1.29593896	0.000146245
UMPS	-0.72309443	0.003587976	-0.367764638	0.169209006	uridine monophosphate synthetase [Source:HGNC Symbol;Acc:HGNC:12563]
BCS1L	-0.722333183	0.000561502	-0.999786143	1.64E-05	BCS1 homolog, ubiquinol-cytochrome c reductase complex chaperone [Source:HGNC Symbol;Acc:HGNC:1020]
TSSC1	-0.719980666	0.00265028	-0.32596282	0.351318873
PKMYT1	-0.705485999	0.000572412	-1.176416841	8.31E-05
BANF1	-0.697596261	0.003654778	-1.238774861	0.000185075	barrier to autointegration factor 1 [Source:HGNC Symbol;Acc:HGNC:17397]
PPCDC	-0.694652142	0.001039025	-0.727421496	0.002352924
TMSB4X	-0.692929888	0.0002935	-0.998220202	6.44E-05
ANKRD26	-0.688145149	0.000221414	-1.039955835	0.000161918	ankyrin repeat domain 26 [Source:HGNC Symbol;Acc:HGNC:29186]
CHSY1	-0.685419793	0.007796132	-0.421656042	0.107887043	chondroitin sulfate synthase 1 [Source:HGNC Symbol;Acc:HGNC:17198]
DHPS	-0.683749794	0.006585171	-0.45044975	0.088931824	deoxyhypusine synthase [Source:HGNC Symbol;Acc:HGNC:2869]
RAB7A	-0.670404204	0.000402311	0.422078927	0.097761553	RAB7A, member RAS oncogene family [Source:HGNC Symbol;Acc:HGNC:9788]
UBAP2L	-0.670310613	0.029674392	0.193983514	0.523784787	ubiquitin associated protein 2 like [Source:HGNC Symbol;Acc:HGNC:29877]
L3MBTL2	-0.66903607	0.001057794	-0.600388081	0.014881481
DHX35	-0.668311825	0.001701725	-1.148947866	0.000291868
MFAP3	-0.66628881	0.000525566	-0.660764148	0.006333336
DIS3	-0.659333136	0.040670596	-0.944183842	0.035475774	DIS3 homolog, exosome endoribonuclease and 3'-5' exoribonuclease [Source:HGNC Symbol;Acc:HGNC:20604]
BARD1	-0.652646842	0.003184969	-1.367670698	0.001492213	BRCA1 associated RING domain 1 [Source:HGNC Symbol;Acc:HGNC:952]
RTN4IP1	-0.638086829	0.007716645	-1.785888863	9.04E-06
BRF1	-0.637123476	0.004119684	-0.988010983	0.000907831	BRF1, RNA polymerase III transcription initiation factor subunit [Source:HGNC Symbol;Acc:HGNC:11551]
SYMPK	-0.636457157	0.004944291	0.020540335	0.970474393
NRN1L	-0.634668839	0.045112829	-0.682408391	0.025817163
IARS2	-0.634304076	0.001921865	-2.819595807	9.04E-06
UAP1	-0.629706135	0.008173983	0.299913948	0.270779894	UDP-N-acetylglucosamine pyrophosphorylase 1 [Source:HGNC Symbol;Acc:HGNC:12457]
SLC7A1	-0.623974183	0.026071013	-0.510167813	0.044730404	solute carrier family 7 member 1 [Source:HGNC Symbol;Acc:HGNC:11057]
CDK2	-0.617589783	0.002130346	-0.619794998	0.016761419
CLUH	-0.617553482	0.00887697	-0.801060505	0.002180921	clustered mitochondria homolog [Source:HGNC Symbol;Acc:HGNC:29094]
SPRYD3	-0.612740795	0.002003114	-0.777095115	0.001223716	SPRY domain containing 3 [Source:HGNC Symbol;Acc:HGNC:25920]
RAD50	-0.603582184	0.003643037	-0.63469242	0.009679114
MORF4L1	-0.603007534	0.006911944	-1.614260757	1.28E-05
CCDC174	-0.596522475	0.003636353	-2.006012859	9.04E-06	coiled-coil domain containing 174 [Source:HGNC Symbol;Acc:HGNC:28033]
C1QA	-0.596001726	0.012577937	-0.654008352	0.022320484	complement C1q A chain [Source:HGNC Symbol;Acc:HGNC:1241]
PSMD7	-0.594692827	0.017476137	-1.906803427	0.010758494	proteasome 26S subunit, non-ATPase 7 [Source:HGNC Symbol;Acc:HGNC:9565]
RABL3	-0.594566601	0.005845238	-0.591308115	0.01826757	RAB, member of RAS oncogene family like 3 [Source:HGNC Symbol;Acc:HGNC:18072]
FIGNL1	-0.592080256	0.005632034	-1.051540153	0.000299284
RAP2C	-0.588390055	0.009365337	0.413911617	0.10549616	RAP2C, member of RAS oncogene family [Source:HGNC Symbol;Acc:HGNC:21165]
ABHD17A	-0.586448763	0.008344547	0.323941568	0.223814953
NUBP1	-0.583981904	0.002667401	-1.041072587	0.000214634
SSRP1	-0.578652614	0.006577115	-1.046213854	9.04E-06	structure specific recognition protein 1 [Source:HGNC Symbol;Acc:HGNC:11327]
QRICH1	-0.570848235	0.02469886	-1.140612515	0.000618827
TSPAN4	-0.569377748	0.047526111	-1.503090754	0.007481228
RRAGC	-0.569177076	0.014358036	-0.135753607	0.68343098	Ras related GTP binding C [Source:HGNC Symbol;Acc:HGNC:19902]
TSEN2	-0.566138521	0.046831214	-4.341056297	9.04E-06	tRNA splicing endonuclease subunit 2 [Source:HGNC Symbol;Acc:HGNC:28422]
PMM2	-0.559617104	0.047590324	-1.173489634	0.025126349	phosphomannomutase 2 [Source:HGNC Symbol;Acc:HGNC:9115]
GNG10	-0.558026174	0.005047168	-0.710464196	0.00301477	G protein subunit gamma 10 [Source:HGNC Symbol;Acc:HGNC:4402]
TCP1	-0.555878449	0.004840119	-0.224898316	0.441585391	t-complex 1 [Source:HGNC Symbol;Acc:HGNC:11655]
MCPH1	-0.555750663	0.006404125	-0.998647781	0.000301021
TARDBP	-0.555191031	0.005771552	0.179171823	0.563462992	TAR DNA binding protein [Source:HGNC Symbol;Acc:HGNC:11571]
PPP1R10	-0.547170843	0.006746417	0.002478626	1	protein phosphatase 1 regulatory subunit 10 [Source:HGNC Symbol;Acc:HGNC:9284]
GEMIN8	-0.544888052	0.005853698	-0.719180248	0.00307623	gem nuclear organelle associated protein 8 [Source:HGNC Symbol;Acc:HGNC:26044]
ZCCHC8	-0.540053952	0.017029498	-0.806059745	0.018651772
AKAP10	-0.539960399	0.007545828	-0.704211886	0.005283284
SUGT1	-0.539932901	0.014081903	0.013036138	0.982067502	SGT1 homolog, MIS12 kinetochore complex assembly cochaperone [Source:HGNC Symbol;Acc:HGNC:16987]
CREB3L3	-0.534819761	0.048707166	-0.948932943	0.038195458
CCDC130	-0.533757399	0.007827666	-0.861706168	0.000723115
IPPK	-0.529328103	0.009023804	-1.230486938	3.43E-05	inositol-pentakisphosphate 2-kinase [Source:HGNC Symbol;Acc:HGNC:14645]
SON	-0.525902719	0.028935531	-1.000987648	0.005615915
MIPEP	-0.524054747	0.009909417	-0.861448485	0.000148519	mitochondrial intermediate peptidase [Source:HGNC Symbol;Acc:HGNC:7104]
ADSL	-0.522625112	0.012794175	-1.644472492	9.95E-05	adenylosuccinate lyase [Source:HGNC Symbol;Acc:HGNC:291]
HK2	-0.521483506	0.009742199	-0.746187417	0.001457975	hexokinase 2 [Source:HGNC Symbol;Acc:HGNC:4923]
PSMC3IP	-0.514178582	0.056926752	-0.678675076	0.020644865	PSMC3 interacting protein [Source:HGNC Symbol;Acc:HGNC:17928]
RASA4B	-0.508673664	0.056463533	-1.740994135	0.020637039
DYNLT1	-0.508535361	0.016141056	-1.03941291	0.003417076	dynein light chain Tctex-type 1 [Source:HGNC Symbol;Acc:HGNC:11697]
CSE1L	-0.507106401	0.012597505	-0.234597118	0.414291511	chromosome segregation 1 like [Source:HGNC Symbol;Acc:HGNC:2431]
MAP4K4	-0.501766293	0.021436707	-1.983144425	1.28E-05	mitogen-activated protein kinase kinase kinase kinase 4 [Source:HGNC Symbol;Acc:HGNC:6866]
MBTPS2	-0.500395121	0.013103253	-0.529203673	0.035390449	membrane bound transcription factor peptidase, site 2 [Source:HGNC Symbol;Acc:HGNC:15455]
TUT1	-0.499708555	0.021377193	-0.682592038	0.010178591
YAP1	-0.497066674	0.042762002	-0.455525866	0.082315914	Yes associated protein 1 [Source:HGNC Symbol;Acc:HGNC:16262]
KATNAL2	-0.493805425	0.020077006	-1.048975469	6.44E-05
XRN2	-0.493694157	0.01436359	-1.953745485	9.04E-06
RHEB	-0.49288695	0.017495548	-2.080068917	9.04E-06	Ras homolog, mTORC1 binding [Source:HGNC Symbol;Acc:HGNC:10011]
CEP152	-0.489479593	0.016923325	-0.696471031	0.011655039
PQBP1	-0.488939916	0.016694984	-1.321523581	1.99E-05	polyglutamine binding protein 1 [Source:HGNC Symbol;Acc:HGNC:9330]
GALNT6	-0.485868407	0.020184305	0.570581114	0.017673876	polypeptide N-acetylgalactosaminyltransferase 6 [Source:HGNC Symbol;Acc:HGNC:4128]
ELL	-0.48217494	0.017595074	-0.333635484	0.224111771	elongation factor for RNA polymerase II [Source:HGNC Symbol;Acc:HGNC:23114]
FAM212B	-0.473182556	0.052500209	-0.848307864	0.026187952
FNTB	-0.458857012	0.038093889	-0.980388736	0.002485463
RICTOR	-0.458547639	0.031644807	-2.388996002	0.00014365	RPTOR independent companion of MTOR complex 2 [Source:HGNC Symbol;Acc:HGNC:28611]
EARS2	-0.454008218	0.03837322	-1.443235242	1.99E-05
VPS72	-0.452546437	0.028854098	0.897959072	0.006004189	vacuolar protein sorting 72 homolog [Source:HGNC Symbol;Acc:HGNC:11644]
TPX2	-0.450955756	0.041546448	-0.078924896	0.809635183
OR2W1	-0.446834162	0.037591601	-0.214594253	0.471481565
ACTR6	-0.442551564	0.042299927	1.120249177	0.000414209
NFU1	-0.439766377	0.060347772	-0.800959887	0.031371467	NFU1 iron-sulfur cluster scaffold [Source:HGNC Symbol;Acc:HGNC:16287]
SMAP2	-0.437990024	0.039163952	-0.723246325	0.004190235	small ArfGAP2 [Source:HGNC Symbol;Acc:HGNC:25082]
CYP26C1	-0.435693868	0.03658577	-0.341640133	0.211666719
EFR3A	-0.43533414	0.070488785	-0.919098807	0.018340593
HIBADH	-0.432157683	0.040345924	-0.701990689	0.018619014	3-hydroxyisobutyrate dehydrogenase [Source:HGNC Symbol;Acc:HGNC:4907]
FXR1	-0.431471293	0.047721181	-0.054726585	0.867588269
PCDHGA4	-0.430273599	0.049848014	-0.604529157	0.016896047
SH3GL1	-0.427483758	0.043389508	-1.696783136	9.04E-06	SH3 domain containing GRB2 like 1, endophilin A2 [Source:HGNC Symbol;Acc:HGNC:10830]
OR7C1	-0.424513513	0.041598095	-0.387004793	0.144050163	olfactory receptor family 7 subfamily C member 1 [Source:HGNC Symbol;Acc:HGNC:8373]
DCUN1D5	-0.422699254	0.043432433	-0.069141134	0.836791987	defective in cullin neddylation 1 domain containing 5 [Source:HGNC Symbol;Acc:HGNC:28409]
COPS4	-0.420723948	0.058849276	-0.745595955	0.008103892	COP9 signalosome subunit 4 [Source:HGNC Symbol;Acc:HGNC:16702]
C15orf41	-0.420572463	0.055723274	-0.566331371	0.032439766	chromosome 15 open reading frame 41 [Source:HGNC Symbol;Acc:HGNC:26929]
IGF2BP3	-0.419334093	0.045695307	-1.019984092	1.99E-05	insulin like growth factor 2 mRNA binding protein 3 [Source:HGNC Symbol;Acc:HGNC:28868]
NEDD1	-0.415912954	0.048170475	-0.013825776	0.975934224
HCAR2	-0.415904624	0.049785485	-0.054629723	0.867379133	hydroxycarboxylic acid receptor 2 [Source:HGNC Symbol;Acc:HGNC:24827]
MTHFD1	-0.409287793	0.056912018	-2.254880071	0.000489144	methylenetetrahydrofolate dehydrogenase, cyclohydrolase and formyltetrahydrofolate synthetase 1 [Source:HGNC Symbol;Acc:HGNC:7432]
BCL2	-0.39871903	0.056458098	-1.355472869	9.04E-06
BRCA2	-0.394529683	0.084034218	-1.993003868	0.000212493	BRCA2, DNA repair associated [Source:HGNC Symbol;Acc:HGNC:1101]
CORIN	-0.392414726	0.066746896	-0.527752225	0.046554088	corin, serine peptidase [Source:HGNC Symbol;Acc:HGNC:19012]
TRMT5	-0.38308546	0.086755961	-0.600410134	0.024812619	tRNA methyltransferase 5 [Source:HGNC Symbol;Acc:HGNC:23141]
TARS2	-0.379075654	0.086651869	-0.655577418	0.012399653	threonyl-tRNA synthetase 2, mitochondrial [Source:HGNC Symbol;Acc:HGNC:30740]
CCDC185	-0.372260437	0.11027357	-1.088186876	0.00421273
CPD	-0.36846001	0.0878008	-2.437121631	9.04E-06	carboxypeptidase D [Source:HGNC Symbol;Acc:HGNC:2301]
SARS2	-0.365398129	0.102622015	-0.885518426	0.005357024
TRAF6	-0.364298165	0.08729634	-2.386435884	9.04E-06
FAR2	-0.354168133	0.12105714	-0.606100433	0.021070789	fatty acyl-CoA reductase 2 [Source:HGNC Symbol;Acc:HGNC:25531]
SCUBE2	-0.352981797	0.101291338	-0.691608784	0.011132096
SCLT1	-0.352653263	0.100408178	-0.829870967	0.000222202
RTCB	-0.345481568	0.117055558	-1.898819256	0.000622	RNA 2',3'-cyclic phosphate and 5'-OH ligase [Source:HGNC Symbol;Acc:HGNC:26935]
SLC35F2	-0.343078351	0.119886649	-0.703458061	0.003383306	solute carrier family 35 member F2 [Source:HGNC Symbol;Acc:HGNC:23615]
UBE2E1	-0.342581766	0.125732279	-2.547744897	9.04E-06	ubiquitin conjugating enzyme E2 E1 [Source:HGNC Symbol;Acc:HGNC:12477]
PNPT1	-0.342379764	0.124515044	-1.27079031	4.88E-05	polyribonucleotide nucleotidyltransferase 1 [Source:HGNC Symbol;Acc:HGNC:23166]
SDHA	-0.339703241	0.116130662	-0.83067375	0.000797378	succinate dehydrogenase complex flavoprotein subunit A [Source:HGNC Symbol;Acc:HGNC:10680]
AURKA	-0.339630998	0.118580654	-0.785945591	0.002027903	aurora kinase A [Source:HGNC Symbol;Acc:HGNC:11393]
TAF1C	-0.336711996	0.119889917	-0.769998617	0.01151996	TATA-box binding protein associated factor, RNA polymerase I subunit C [Source:HGNC Symbol;Acc:HGNC:11534]
YEATS2	-0.335999552	0.142679174	-0.637572721	0.017335495
TMEM242	-0.328015018	0.150971042	-0.620435041	0.024958382
ARF5	-0.320242211	0.147583029	-0.988215103	0.000125664	ADP ribosylation factor 5 [Source:HGNC Symbol;Acc:HGNC:658]
CLN3	-0.318435768	0.145808694	-0.654677261	0.008860488	CLN3, battenin [Source:HGNC Symbol;Acc:HGNC:2074]
PLEKHN1	-0.315524694	0.151222187	-0.501861879	0.047148175
NDOR1	-0.31498305	0.162328965	-0.792828701	0.002246009
CHMP6	-0.312577492	0.169946282	-0.590516629	0.017517455	charged multivesicular body protein 6 [Source:HGNC Symbol;Acc:HGNC:25675]
MTF1	-0.308004359	0.172250894	-2.296499578	9.04E-06	metal regulatory transcription factor 1 [Source:HGNC Symbol;Acc:HGNC:7428]
STX18	-0.305066881	0.183620232	-0.521084977	0.049641304	syntaxin 18 [Source:HGNC Symbol;Acc:HGNC:15942]
EEF1G	-0.303122405	0.172267476	-0.881975749	0.000669626
UBR4	-0.302585166	0.173011705	-0.882529334	0.000373083	ubiquitin protein ligase E3 component n-recognin 4 [Source:HGNC Symbol;Acc:HGNC:30313]
CCNE1	-0.298736032	0.177976295	-0.736169295	0.001985312
C18orf65	-0.297291219	0.197587318	-0.770264879	0.001379592	chromosome 18 open reading frame 65 [Source:HGNC Symbol;Acc:HGNC:51248]
NDRG1	-0.296255427	0.188018127	-1.273380889	0.005323207
RARS2	-0.288779767	0.201897033	-0.684290902	0.00659678
BCCIP	-0.287713029	0.208371407	-1.228617684	0.000129808
CRIPT	-0.284765064	0.205885831	-0.6795846	0.013461084	CXXC repeat containing interactor of PDZ3 domain [Source:HGNC Symbol;Acc:HGNC:14312]
PLD3	-0.283184685	0.210458549	-1.328353458	0.00366767	phospholipase D family member 3 [Source:HGNC Symbol;Acc:HGNC:17158]
ABO	-0.275643095	0.243000646	-0.763442667	0.00637536
PRKCB	-0.271622009	0.345895589	-0.986475227	0.001616483	protein kinase C beta [Source:HGNC Symbol;Acc:HGNC:9395]
PROB1	-0.258809705	0.270700549	-0.692857665	0.004186745	proline rich basic protein 1 [Source:HGNC Symbol;Acc:HGNC:41906]
COQ6	-0.257890131	0.276550722	-0.615733385	0.014859756
UGGT1	-0.255579089	0.270264874	-0.775091364	0.005342229	UDP-glucose glycoprotein glucosyltransferase 1 [Source:HGNC Symbol;Acc:HGNC:15663]
TEX10	-0.254098845	0.283569255	-3.496121898	9.04E-06	testis expressed 10 [Source:HGNC Symbol;Acc:HGNC:25988]
AARS2	-0.250233896	0.285449602	-0.955097646	9.95E-05	alanyl-tRNA synthetase 2, mitochondrial [Source:HGNC Symbol;Acc:HGNC:21022]
GPR179	-0.248743385	0.298884022	-0.828421771	0.038411609
ORAOV1	-0.243191225	0.29797019	-0.726147789	0.002064174
ID2	-0.233001853	0.324915446	-1.150390606	1.28E-05	inhibitor of DNA binding 2 [Source:HGNC Symbol;Acc:HGNC:5361]
TUBA1B	-0.232687837	0.322620007	-0.696691146	0.00663382	tubulin alpha 1b [Source:HGNC Symbol;Acc:HGNC:18809]
GIPC3	-0.232454105	0.325326438	-1.375547446	1.99E-05
SDHB	-0.227003185	0.337250234	-1.147128544	9.04E-06	succinate dehydrogenase complex iron sulfur subunit B [Source:HGNC Symbol;Acc:HGNC:10681]
SARNP	-0.224754157	0.346452337	-0.57794424	0.021317075
ACOT7	-0.22040338	0.3540837	-0.664824695	0.006047504	acyl-CoA thioesterase 7 [Source:HGNC Symbol;Acc:HGNC:24157]
EFCAB1	-0.219518748	0.357375076	-0.798555625	0.000812564
RCL1	-0.217106999	0.36579344	-2.987276255	9.04E-06	RNA terminal phosphate cyclase like 1 [Source:HGNC Symbol;Acc:HGNC:17687]
JTB	-0.216848083	0.372473438	-1.308601494	1.28E-05
VPS28	-0.215454808	0.379966389	-0.865118717	0.019305969
SLC2A4RG	-0.213864851	0.371862399	-0.835624817	0.000152376	SLC2A4 regulator [Source:HGNC Symbol;Acc:HGNC:15930]
SMAD2	-0.203300511	0.399441386	-0.695447566	0.004439587
BLM	-0.201875656	0.407293759	-0.794396776	0.002071919
TMEM61	-0.196601594	0.416915262	-0.916145219	0.002117979
SAAL1	-0.191695661	0.432673109	-1.444997801	9.04E-06	serum amyloid A like 1 [Source:HGNC Symbol;Acc:HGNC:25158]
JOSD1	-0.188615359	0.447983372	-0.702507338	0.0030238	Josephin domain containing 1 [Source:HGNC Symbol;Acc:HGNC:28953]
LRRK2	-0.182509736	0.468204102	-1.251557561	0.000374523	leucine rich repeat kinase 2 [Source:HGNC Symbol;Acc:HGNC:18618]
APBA3	-0.180495529	0.472965014	-0.920094511	0.001475147	amyloid beta precursor protein binding family A member 3 [Source:HGNC Symbol;Acc:HGNC:580]
IL27RA	-0.171410286	0.503385157	-0.687132257	0.00639912	interleukin 27 receptor subunit alpha [Source:HGNC Symbol;Acc:HGNC:17290]
CASP9	-0.164915943	0.519030914	-0.504976663	0.047491192	caspase 9 [Source:HGNC Symbol;Acc:HGNC:1511]
SDF4	-0.158382274	0.545568867	-0.701487268	0.008775737	stromal cell derived factor 4 [Source:HGNC Symbol;Acc:HGNC:24188]
AIMP2	-0.156548668	0.548084843	-0.552620572	0.02751398	aminoacyl tRNA synthetase complex interacting multifunctional protein 2 [Source:HGNC Symbol;Acc:HGNC:20609]
SDC2	-0.156232976	0.546791368	-0.604473828	0.015568134
CYC1	-0.152822952	0.562359737	-0.605661858	0.018790982
MAN2A1	-0.152693015	0.564623748	-0.84443047	0.001220163	mannosidase alpha class 2A member 1 [Source:HGNC Symbol;Acc:HGNC:6824]
CDC73	-0.14987093	0.577808913	-0.655176106	0.037377943	cell division cycle 73 [Source:HGNC Symbol;Acc:HGNC:16783]
USP5	-0.149221803	0.578648698	0.987458489	0.00018118
MEN1	-0.148626109	0.577095691	-0.85994486	0.000474649	menin 1 [Source:HGNC Symbol;Acc:HGNC:7010]
POFUT1	-0.147081081	0.583523022	-1.124371437	0.001148231	protein O-fucosyltransferase 1 [Source:HGNC Symbol;Acc:HGNC:14988]
HAUS5	-0.146221385	0.587881465	-0.801306543	0.001635069
ILK	-0.141226583	0.597976983	-1.083972425	0.000169756
FAM46A	-0.140985749	0.596958338	-0.772025649	0.002597428
TERF2	-0.137329554	0.613368577	-1.449183002	0.000113881	telomeric repeat binding factor 2 [Source:HGNC Symbol;Acc:HGNC:11729]
CLSPN	-0.127231554	0.647226997	0.575339321	0.018404542	claspin [Source:HGNC Symbol;Acc:HGNC:19715]
CEACAM21	-0.124712102	0.655896294	-0.566777686	0.030569407	carcinoembryonic antigen related cell adhesion molecule 21 [Source:HGNC Symbol;Acc:HGNC:28834]
RAD51C	-0.124041491	0.659204882	-0.787784745	0.011731386
TNR	-0.113772863	0.691058147	-0.560253478	0.037202646	tenascin R [Source:HGNC Symbol;Acc:HGNC:11953]
FANCB	-0.100656321	0.731743566	-0.906088197	0.000420918
NRF1	-0.095368647	0.749880928	-0.57873548	0.019653502	nuclear respiratory factor 1 [Source:HGNC Symbol;Acc:HGNC:7996]
RBFA	-0.094363787	0.75297956	-1.00617099	0.000522288	ribosome binding factor A [Source:HGNC Symbol;Acc:HGNC:26120]
VIPR2	-0.093837129	0.753338106	-0.567873508	0.022366847
SRCIN1	-0.089690668	0.768367353	-0.687646185	0.004507543	SRC kinase signaling inhibitor 1 [Source:HGNC Symbol;Acc:HGNC:29506]
TPD52L2	-0.087285369	0.771797309	-1.31733656	9.04E-06
SLC9A5	-0.085338632	0.775855325	-0.66174362	0.006969533
TIMP1	-0.081271803	0.788660986	-0.514464969	0.045651727	TIMP metallopeptidase inhibitor 1 [Source:HGNC Symbol;Acc:HGNC:11820]
PFDN2	-0.077485126	0.802495714	-1.411941907	0.000156726	prefoldin subunit 2 [Source:HGNC Symbol;Acc:HGNC:8867]
CSTF2T	-0.076998983	0.801238184	-0.523754806	0.042035987
ZYG11A	-0.076686121	0.801039786	-0.555874363	0.03256503	zyg-11 family member A, cell cycle regulator [Source:HGNC Symbol;Acc:HGNC:32058]
OPLAH	-0.058000315	0.85431044	-1.359920638	4.88E-05
PPA2	-0.057096883	0.855448049	-0.565416769	0.023505854	pyrophosphatase (inorganic) 2 [Source:HGNC Symbol;Acc:HGNC:28883]
CILP2	-0.053606577	0.870560835	-0.666555714	0.00578095
NKX2-4	-0.046124095	0.894857806	-0.800469311	0.001164449	NK2 homeobox 4 [Source:HGNC Symbol;Acc:HGNC:7837]
TRAF2	-0.03893086	0.918601542	-1.018156467	5.86E-05
CD79B	-0.038576168	0.918709577	-0.616270435	0.01933745
ELAC1	-0.037885119	0.918222377	-0.875183319	0.001564185
PKN1	-0.033366307	0.930920921	-0.599767053	0.017142044	protein kinase N1 [Source:HGNC Symbol;Acc:HGNC:9405]
ADGRE2	-0.025951677	0.949043748	-0.946466237	0.000290085	adhesion G protein-coupled receptor E2 [Source:HGNC Symbol;Acc:HGNC:3337]
CEBPG	-0.009592399	0.993963693	0.638150629	0.009203586	CCAAT enhancer binding protein gamma [Source:HGNC Symbol;Acc:HGNC:1837]
POGZ	-0.008163262	0.995871198	-1.018101038	0.002056443
INO80C	-0.005543107	0.999595406	0.598325639	0.012518974
SELENOS	-0.003466559	0.994538104	-0.615843219	0.021221225	selenoprotein S [Source:HGNC Symbol;Acc:HGNC:30396]
MBTPS1	-3.90E-05	0.984498983	0.657585564	0.005421276	membrane bound transcription factor peptidase, site 1 [Source:HGNC Symbol;Acc:HGNC:15456]
CHST12	0.000979684	0.982068642	-0.869455826	0.000776981	carbohydrate sulfotransferase 12 [Source:HGNC Symbol;Acc:HGNC:17423]
PMPCA	0.002339503	0.977077567	-0.842244745	0.000352845	peptidase, mitochondrial processing alpha subunit [Source:HGNC Symbol;Acc:HGNC:18667]
STRN4	0.003577069	0.975610397	-0.806524442	0.001242002	striatin 4 [Source:HGNC Symbol;Acc:HGNC:15721]
UCP1	0.009033214	0.961345003	-0.747028907	0.032396974
CYB5B	0.012698421	0.950732712	-0.753609703	0.001337597
AGPS	0.0183618	0.938997429	-1.681368136	0.001433433
MUS81	0.01948791	0.935217366	-0.577151048	0.028333727	MUS81 structure-specific endonuclease subunit [Source:HGNC Symbol;Acc:HGNC:29814]
MCM3	0.062890051	0.807028539	-0.543237947	0.031737966
TARSL2	0.068030001	0.802140063	-0.580959208	0.019870941	threonyl-tRNA synthetase like 2 [Source:HGNC Symbol;Acc:HGNC:24728]
CCR6	0.087462013	0.749669786	-0.969496966	0.00501041
DKC1	0.092651329	0.735227927	-0.908084846	0.002156952	dyskerin pseudouridine synthase 1 [Source:HGNC Symbol;Acc:HGNC:2890]
SLC35B1	0.092653506	0.732200782	-0.515051095	0.042635126	solute carrier family 35 member B1 [Source:HGNC Symbol;Acc:HGNC:20798]
TMEM135	0.09360116	0.73143219	0.629333724	0.009302277	transmembrane protein 135 [Source:HGNC Symbol;Acc:HGNC:26167]
PGAM5	0.114843048	0.66480534	-0.530332206	0.035455366	PGAM family member 5, mitochondrial serine/threonine protein phosphatase [Source:HGNC Symbol;Acc:HGNC:28763]
ARHGEF10L	0.127307219	0.627066838	-0.60985436	0.013246349
AKAP7	0.128337524	0.622469916	-0.782047778	0.001700405	A-kinase anchoring protein 7 [Source:HGNC Symbol;Acc:HGNC:377]
CCDC136	0.149270886	0.562099874	-0.652850602	0.008657491	coiled-coil domain containing 136 [Source:HGNC Symbol;Acc:HGNC:22225]
HGS	0.14945322	0.562735719	-1.319353227	0.000183139
ANKK1	0.160949758	0.53509442	-0.566878911	0.02350411
DDA1	0.16149032	0.536862558	-0.807143	0.006811965	DET1 and DDB1 associated 1 [Source:HGNC Symbol;Acc:HGNC:28360]
NHSL1	0.165368414	0.517655603	0.500713317	0.040671791	NHS like 1 [Source:HGNC Symbol;Acc:HGNC:21021]
C10orf82	0.200140484	0.416127981	-0.731354747	0.012104868
LRBA	0.20134298	0.413192057	-0.666547864	0.006268865
B4GALT2	0.212210965	0.385892783	-0.517943326	0.039630537	beta-1,4-galactosyltransferase 2 [Source:HGNC Symbol;Acc:HGNC:925]
SDHC	0.214934881	0.382984812	0.499593229	0.041925793	succinate dehydrogenase complex subunit C [Source:HGNC Symbol;Acc:HGNC:10682]
CYTIP	0.217516724	0.375758273	0.504584457	0.04079692	cytohesin 1 interacting protein [Source:HGNC Symbol;Acc:HGNC:9506]
NKD2	0.219045252	0.372483601	-0.53849007	0.032977459
SLX4	0.224029126	0.360677354	-0.627669376	0.010023006
OR8K3	0.229446502	0.347375833	0.505916647	0.039939355
SUGP1	0.231814196	0.349214353	-0.887133123	0.001623434	SURP and G-patch domain containing 1 [Source:HGNC Symbol;Acc:HGNC:18643]
FARSA	0.234463829	0.336468386	-0.524916815	0.040571419	phenylalanyl-tRNA synthetase subunit alpha [Source:HGNC Symbol;Acc:HGNC:3592]
PRRG4	0.237710564	0.335331762	-0.682853455	0.030579024	proline rich and Gla domain 4 [Source:HGNC Symbol;Acc:HGNC:30799]
FBXO33	0.240576432	0.322263424	-0.599145862	0.015021941	F-box protein 33 [Source:HGNC Symbol;Acc:HGNC:19833]
CYTL1	0.243065863	0.324516828	-0.566595289	0.023462773
LCOR	0.245062693	0.31625689	-0.552916466	0.028733949	ligand dependent nuclear receptor corepressor [Source:HGNC Symbol;Acc:HGNC:29503]
BDP1	0.252289434	0.312642317	-0.594888517	0.017898291
WDR12	0.256858119	0.289855214	-1.414268554	9.04E-06	WD repeat domain 12 [Source:HGNC Symbol;Acc:HGNC:14098]
METTL14	0.268609391	0.266577163	1.103740284	0.000919961	methyltransferase like 14 [Source:HGNC Symbol;Acc:HGNC:29330]
PPAN	0.27336927	0.26340196	-0.59444335	0.018810103	peter pan homolog (Drosophila) [Source:HGNC Symbol;Acc:HGNC:9227]
HAGH	0.279198239	0.2449709	-0.620593324	0.011671656
OR52E2	0.286835731	0.233565612	0.501584572	0.046407063
B4GALT1	0.297508118	0.214900641	-0.935441263	0.015844547
LRRC25	0.298516235	0.214647338	-1.406292125	0.000125664	leucine rich repeat containing 25 [Source:HGNC Symbol;Acc:HGNC:29806]
PLEKHO1	0.335363663	0.155104678	-0.816963342	0.000984487	pleckstrin homology domain containing O1 [Source:HGNC Symbol;Acc:HGNC:24310]
REC8	0.336861767	0.154759054	-0.535075285	0.032473097
TXNIP	0.338766952	0.154992712	0.497444023	0.046469325	thioredoxin interacting protein [Source:HGNC Symbol;Acc:HGNC:16952]
CLDN24	0.354556952	0.136431057	0.67455574	0.007807134
LARP1	0.35856591	0.228497814	-0.699553136	0.021301507	La ribonucleoprotein domain family member 1 [Source:HGNC Symbol;Acc:HGNC:29531]
HARS	0.35942837	0.128410326	-1.960429049	9.04E-06	histidyl-tRNA synthetase [Source:HGNC Symbol;Acc:HGNC:4816]
DET1	0.373623132	0.141132133	-0.743531025	0.006953477
CDH20	0.37617386	0.111003237	-0.605172632	0.016710291
CNPY4	0.38015417	0.110486606	0.524299225	0.034242716	canopy FGF signaling regulator 4 [Source:HGNC Symbol;Acc:HGNC:28631]
SRRM2	0.386277074	0.115676087	2.925391762	9.04E-06	serine/arginine repetitive matrix 2 [Source:HGNC Symbol;Acc:HGNC:16639]
PPM1F	0.391552712	0.10170448	3.777571415	9.04E-06	protein phosphatase, Mg2+/Mn2+ dependent 1F [Source:HGNC Symbol;Acc:HGNC:19388]
USP39	0.395512003	0.094066428	0.551910032	0.037205036
SPATC1	0.40359053	0.086626265	-0.612659623	0.019880892	spermatogenesis and centriole associated 1 [Source:HGNC Symbol;Acc:HGNC:30510]
PORCN	0.409285007	0.086630128	-2.021722237	8.94E-06	porcupine O-acyltransferase [Source:HGNC Symbol;Acc:HGNC:17652]
LINGO1	0.423563633	0.070475045	-0.563756918	0.02822396	leucine rich repeat and Ig domain containing 1 [Source:HGNC Symbol;Acc:HGNC:21205]
CTC1	0.439030288	0.060332164	1.105423481	5.56E-05
HACE1	0.442313307	0.057608833	-1.203078957	9.04E-06	HECT domain and ankyrin repeat containing E3 ubiquitin protein ligase 1 [Source:HGNC Symbol;Acc:HGNC:21033]
C3orf38	0.457204531	0.049904153	-0.355782308	0.196905242	chromosome 3 open reading frame 38 [Source:HGNC Symbol;Acc:HGNC:28384]
MESDC2	0.459701024	0.047593476	-0.666930241	0.031084248
PNO1	0.464024603	0.048937121	-0.163068911	0.594257419	partner of NOB1 homolog [Source:HGNC Symbol;Acc:HGNC:32790]
SDAD1	0.464987766	0.056508185	-0.568885545	0.022253628	SDA1 domain containing 1 [Source:HGNC Symbol;Acc:HGNC:25537]
XKR5	0.467977514	0.04561281	0.083073038	0.80943858
FCHO2	0.472062175	0.044999055	-0.486980513	0.054953328	FCH domain only 2 [Source:HGNC Symbol;Acc:HGNC:25180]
KLHL11	0.473968593	0.046043538	-0.341174083	0.208184485	kelch like family member 11 [Source:HGNC Symbol;Acc:HGNC:19008]
CCDC137	0.474868435	0.041777506	0.134201775	0.680189076
PET117	0.476929934	0.040650991	0.404599159	0.121603252
COPG2	0.47697962	0.043907158	-0.087387299	0.789147864
BUD13	0.483662786	0.03925239	-0.199650944	0.506923763	BUD13 homolog [Source:HGNC Symbol;Acc:HGNC:28199]
LSM3	0.483831703	0.060913513	1.141974635	0.003756186
VPS26B	0.484861974	0.040611667	-0.214894445	0.467696291	VPS26, retromer complex component B [Source:HGNC Symbol;Acc:HGNC:28119]
PLA2G6	0.484876173	0.03773915	0.271152287	0.327642789	phospholipase A2 group VI [Source:HGNC Symbol;Acc:HGNC:9039]
NKAP	0.485448555	0.038340591	0.420032213	0.096035098	NFKB activating protein [Source:HGNC Symbol;Acc:HGNC:29873]
DIMT1	0.492704528	0.046500981	-0.706489152	0.009774238	DIM1 dimethyladenosine transferase 1 homolog [Source:HGNC Symbol;Acc:HGNC:30217]
FAM69B	0.493338602	0.037691399	-0.467835188	0.082384055
CLCN5	0.494495209	0.033966477	0.485581462	0.049417295	chloride voltage-gated channel 5 [Source:HGNC Symbol;Acc:HGNC:2023]
PPM1G	0.494638903	0.035172077	-0.645680927	0.010023006	protein phosphatase, Mg2+/Mn2+ dependent 1G [Source:HGNC Symbol;Acc:HGNC:9278]
KRCC1	0.500287837	0.037056895	0.056335011	0.869971605	lysine rich coiled-coil 1 [Source:HGNC Symbol;Acc:HGNC:28039]
EDAR	0.501782354	0.03326686	0.736161209	0.002166486
SPRED2	0.50339408	0.030152758	0.061914074	0.861140136	sprouty related EVH1 domain containing 2 [Source:HGNC Symbol;Acc:HGNC:17722]
GINS4	0.508653919	0.032480168	1.316595506	9.04E-06	GINS complex subunit 4 [Source:HGNC Symbol;Acc:HGNC:28226]
MCM3AP	0.509258488	0.045630691	0.450651335	0.086647181
FAM47E	0.525659226	0.025249597	0.031826015	0.938356945
DEPDC1	0.526506057	0.024726741	-0.771327951	0.010653879	DEP domain containing 1 [Source:HGNC Symbol;Acc:HGNC:22949]
PTPRT	0.528142263	0.022840961	-0.188926702	0.53304878
PPARA	0.53673628	0.021282276	-0.145795459	0.640142651	peroxisome proliferator activated receptor alpha [Source:HGNC Symbol;Acc:HGNC:9232]
NGFR	0.540499965	0.020387194	-0.134369341	0.669992512
ESF1	0.543192908	0.023966233	-0.176319074	0.561718903	ESF1 nucleolar pre-rRNA processing protein homolog [Source:HGNC Symbol;Acc:HGNC:15898]
RFC2	0.543981827	0.029142837	-0.058216225	0.858950494
ZNRF2	0.549542653	0.033477643	-0.340064045	0.219625985	zinc and ring finger 2 [Source:HGNC Symbol;Acc:HGNC:22316]
CDCA3	0.55018554	0.020346164	0.086662846	0.798624785
ARNTL2	0.551810766	0.017287079	0.16848539	0.58806036	aryl hydrocarbon receptor nuclear translocator like 2 [Source:HGNC Symbol;Acc:HGNC:18984]
CARS	0.553109957	0.017057847	-0.409487702	0.13866195
MRAS	0.558214006	0.017326828	-0.495508315	0.050157238
RUVBL1	0.558335543	0.02039139	1.728506304	9.04E-06	RuvB like AAA ATPase 1 [Source:HGNC Symbol;Acc:HGNC:10474]
FAM76A	0.558954483	0.016645914	0.552429042	0.023901468	family with sequence similarity 76 member A [Source:HGNC Symbol;Acc:HGNC:28530]
RRP36	0.560490477	0.019106258	-0.087456819	0.787843302
NABP1	0.561695671	0.019385146	0.509080262	0.041910341
HOMER1	0.562012597	0.015219435	0.083898953	0.808081136	homer scaffold protein 1 [Source:HGNC Symbol;Acc:HGNC:17512]
TNFAIP8L3	0.57343278	0.013184757	-0.247263095	0.387983365	TNF alpha induced protein 8 like 3 [Source:HGNC Symbol;Acc:HGNC:20620]
SNAPC2	0.578456471	0.011811324	0.133432073	0.678863328
KHDRBS1	0.579040932	0.01606105	0.43949426	0.085617396
DYNLRB1	0.58773306	0.033906116	-0.265262563	0.354646811	dynein light chain roadblock-type 1 [Source:HGNC Symbol;Acc:HGNC:15468]
ANAPC4	0.587837012	0.019510626	0.016577662	0.976015868	anaphase promoting complex subunit 4 [Source:HGNC Symbol;Acc:HGNC:19990]
CDK1	0.589077062	0.011748718	0.259821132	0.358628272
PSMB6	0.603965832	0.040914099	0.502492807	0.044593969	proteasome subunit beta 6 [Source:HGNC Symbol;Acc:HGNC:9543]
SCFD1	0.613807854	0.014280585	1.184995944	0.001780015	sec1 family domain containing 1 [Source:HGNC Symbol;Acc:HGNC:20726]
GLRX2	0.61918189	0.007217204	-0.164315527	0.593961867	glutaredoxin 2 [Source:HGNC Symbol;Acc:HGNC:16065]
CHMP3	0.625746017	0.006306812	0.63308651	0.012546371	charged multivesicular body protein 3 [Source:HGNC Symbol;Acc:HGNC:29865]
QKI	0.626052109	0.006798188	-0.288531552	0.29987001
WDR7	0.63037953	0.006714721	-0.988886915	0.000127622
GTPBP4	0.647580649	0.006710632	-0.154163245	0.619169065	GTP binding protein 4 [Source:HGNC Symbol;Acc:HGNC:21535]
DAAM2	0.657817119	0.00453959	-0.016249997	0.969593413	dishevelled associated activator of morphogenesis 2 [Source:HGNC Symbol;Acc:HGNC:18143]
RRS1	0.661595937	0.017505128	0.124236189	0.708948039	ribosome biogenesis regulator homolog [Source:HGNC Symbol;Acc:HGNC:17083]
CERS6	0.663863078	0.0067274	-0.969792251	0.000116482	ceramide synthase 6 [Source:HGNC Symbol;Acc:HGNC:23826]
RANBP2	0.666948677	0.00885559	0.350961554	0.204792087	RAN binding protein 2 [Source:HGNC Symbol;Acc:HGNC:9848]
RAD51	0.675932115	0.004253093	0.28587793	0.3013874
TONSL	0.684580111	0.007006722	0.532699263	0.031731054
SPC25	0.692840856	0.011627107	0.800392264	0.000575302
MCM4	0.693932943	0.004864174	0.292513324	0.295636437	minichromosome maintenance complex component 4 [Source:HGNC Symbol;Acc:HGNC:6947]
KPNA2	0.696073452	0.004464857	0.107842198	0.74288546	karyopherin subunit alpha 2 [Source:HGNC Symbol;Acc:HGNC:6395]
RCOR3	0.697831198	0.002872835	0.607257983	0.012419628	REST corepressor 3 [Source:HGNC Symbol;Acc:HGNC:25594]
NRDE2	0.709368405	0.006493737	-0.443503579	0.087902612	NRDE-2, necessary for RNA interference, domain containing [Source:HGNC Symbol;Acc:HGNC:20186]
MCM2	0.714475057	0.002361971	0.66966415	0.026502452	minichromosome maintenance complex component 2 [Source:HGNC Symbol;Acc:HGNC:6944]
C17orf67	0.716441985	0.001672809	-0.215218224	0.472510841
CHEK1	0.728790492	0.001673187	0.544129582	0.026238878	checkpoint kinase 1 [Source:HGNC Symbol;Acc:HGNC:1925]
CTDP1	0.738045125	0.001420479	0.236798838	0.408477021	CTD phosphatase subunit 1 [Source:HGNC Symbol;Acc:HGNC:2498]
SARS	0.740954039	0.007330691	1.058691604	0.00083255	seryl-tRNA synthetase [Source:HGNC Symbol;Acc:HGNC:10537]
RAE1	0.744508866	0.003286833	0.455134743	0.075654222
KIAA1211L	0.75749929	0.001454031	0.342889257	0.202571462	KIAA1211 like [Source:HGNC Symbol;Acc:HGNC:33454]
NUDT22	0.774679246	0.001386689	0.111670162	0.738321952
AP1G1	0.7789561	0.00058733	0.161922682	0.602084667
DARS	0.781047996	0.001070822	0.544109153	0.024631812	aspartyl-tRNA synthetase [Source:HGNC Symbol;Acc:HGNC:2678]
NIP7	0.781111237	0.000888873	0.149137562	0.644516828	NIP7, nucleolar pre-rRNA processing protein [Source:HGNC Symbol;Acc:HGNC:24328]
DNTTIP2	0.782241246	0.00205035	-0.539940594	0.046339703
RSL1D1	0.795112753	0.002025487	0.548713201	0.027285089	ribosomal L1 domain containing 1 [Source:HGNC Symbol;Acc:HGNC:24534]
TADA3	0.814497135	0.000297777	-0.551060948	0.03217173	transcriptional adaptor 3 [Source:HGNC Symbol;Acc:HGNC:19422]
OTUD5	0.822125876	0.001676303	1.212073436	0.000225938
RFC3	0.832669658	0.000837539	0.545838298	0.02695805	replication factor C subunit 3 [Source:HGNC Symbol;Acc:HGNC:9971]
LDLRAP1	0.841154236	0.000216247	1.183823318	9.04E-06	low density lipoprotein receptor adaptor protein 1 [Source:HGNC Symbol;Acc:HGNC:18640]
SMARCE1	0.845833688	0.003606737	-1.700779525	9.04E-06	SWI/SNF related, matrix associated, actin dependent regulator of chromatin, subfamily e, member 1 [Source:HGNC Symbol;Acc:HGNC:11109]
DRG1	0.848833978	0.000302636	1.272382628	1.99E-05	developmentally regulated GTP binding protein 1 [Source:HGNC Symbol;Acc:HGNC:3029]
CDC5L	0.853028316	0.00023956	0.926600727	0.00170447	cell division cycle 5 like [Source:HGNC Symbol;Acc:HGNC:1743]
KIAA1429	0.853424047	0.000261861	1.981200873	9.04E-06
CARM1	0.874153285	0.001027567	-1.614957931	1.28E-05	coactivator associated arginine methyltransferase 1 [Source:HGNC Symbol;Acc:HGNC:23393]
HEATR1	0.878638447	0.004948379	0.106726018	0.751461747	HEAT repeat containing 1 [Source:HGNC Symbol;Acc:HGNC:25517]
PEX19	0.934288004	0.000367272	-2.502933358	9.04E-06
MCM10	0.938696321	0.000333515	0.829413784	0.001778329	minichromosome maintenance 10 replication initiation factor [Source:HGNC Symbol;Acc:HGNC:18043]
MTHFS	0.943369512	5.68E-05	-0.357327226	0.182764548	methenyltetrahydrofolate synthetase [Source:HGNC Symbol;Acc:HGNC:7437]
CHERP	0.956131048	0.000192287	0.011336702	0.982230249
ZEB2	0.960081432	6.07E-05	-0.247945821	0.38695222	zinc finger E-box binding homeobox 2 [Source:HGNC Symbol;Acc:HGNC:14881]
ATE1	0.973618048	0.024390549	0.846052266	0.04445702
BTBD6	0.975728852	0.008056224	-0.816037503	0.000643461	BTB domain containing 6 [Source:HGNC Symbol;Acc:HGNC:19897]
CCDC6	0.983550151	0.000227518	0.892240307	0.00170447
DCUN1D1	0.991426909	7.99E-05	0.946139283	0.002069572	defective in cullin neddylation 1 domain containing 1 [Source:HGNC Symbol;Acc:HGNC:18184]
WDR5	1.012749743	0.000122449	0.537739455	0.029043708	WD repeat domain 5 [Source:HGNC Symbol;Acc:HGNC:12757]
GLE1	1.014046807	5.32E-05	0.707239785	0.002304062
ICE1	1.030900506	4.94E-05	1.081064058	3.43E-05	interactor of little elongation complex ELL subunit 1 [Source:HGNC Symbol;Acc:HGNC:29154]
RUVBL2	1.048140226	4.14E-05	1.120613879	8.94E-06	RuvB like AAA ATPase 2 [Source:HGNC Symbol;Acc:HGNC:10475]
RPA2	1.059803623	0.000699456	0.707976531	0.003208529	replication protein A2 [Source:HGNC Symbol;Acc:HGNC:10290]
BACH1	1.070236055	0.000145684	0.893986683	0.003867841	BTB domain and CNC homolog 1 [Source:HGNC Symbol;Acc:HGNC:935]
DNM2	1.130429533	5.32E-05	-1.036088472	0.001252819	dynamin 2 [Source:HGNC Symbol;Acc:HGNC:2974]
AKAP17A	1.151913208	0.000306769	-0.978324255	0.00066257	A-kinase anchoring protein 17A [Source:HGNC Symbol;Acc:HGNC:18783]
PHB2	1.160309262	1.13E-05	1.859197569	9.04E-06	prohibitin 2 [Source:HGNC Symbol;Acc:HGNC:30306]
NSRP1	1.161635453	0.000432376	0.646666602	0.035191086
AATF	1.164094198	1.13E-05	-0.638983156	0.022358151	apoptosis antagonizing transcription factor [Source:HGNC Symbol;Acc:HGNC:19235]
NUP85	1.169623161	6.45E-05	1.199659101	8.94E-06
TRIB2	1.170461489	1.13E-05	1.285458652	8.94E-06	tribbles pseudokinase 2 [Source:HGNC Symbol;Acc:HGNC:30809]
RBSN	1.172156725	2.89E-05	-0.34821184	0.198892671	rabenosyn, RAB effector [Source:HGNC Symbol;Acc:HGNC:20759]
NCAPH	1.175230959	1.57E-05	0.060771528	0.862220054
HAS3	1.181521163	0.001694083	0.81130158	0.002178206
POP1	1.185881893	1.10E-05	-0.393467786	0.146277478
GON4L	1.20150867	0.000902857	1.172559063	0.000138111	gon-4 like [Source:HGNC Symbol;Acc:HGNC:25973]
NUP160	1.211959578	1.10E-05	0.944947554	0.011807372	nucleoporin 160 [Source:HGNC Symbol;Acc:HGNC:18017]
ACIN1	1.231143779	3.25E-05	1.178693374	7.36E-05	apoptotic chromatin condensation inducer 1 [Source:HGNC Symbol;Acc:HGNC:17066]
TCERG1	1.256030752	1.13E-05	0.557465573	0.021950616	transcription elongation regulator 1 [Source:HGNC Symbol;Acc:HGNC:15630]
PRIM2	1.279821637	0.000172548	1.763954962	1.99E-05
CDT1	1.321098509	1.10E-05	0.634065268	0.023568149	chromatin licensing and DNA replication factor 1 [Source:HGNC Symbol;Acc:HGNC:24576]
BIRC5	1.342210347	1.10E-05	1.520989211	9.04E-06	baculoviral IAP repeat containing 5 [Source:HGNC Symbol;Acc:HGNC:593]
EXOC7	1.396246232	4.55E-05	1.727104602	1.99E-05
RASA2	1.481568089	3.25E-05	-2.253138177	9.04E-06
RFX1	1.534791034	1.13E-05	0.816223515	0.005074216	regulatory factor X1 [Source:HGNC Symbol;Acc:HGNC:9982]
UPF2	1.536661014	1.57E-05	2.134075825	9.04E-06
GDI2	1.562151184	1.13E-05	0.776901472	0.002071919	GDP dissociation inhibitor 2 [Source:HGNC Symbol;Acc:HGNC:4227]
NUP98	1.660205995	2.51E-05	1.150278038	0.004573039
RPA1	1.677655145	1.10E-05	1.551902396	0.000102012	replication protein A1 [Source:HGNC Symbol;Acc:HGNC:10289]
CIT	1.863781951	1.13E-05	1.367481869	0.000669626
NFE2	1.866165375	1.13E-05	0.617312955	0.013743777	nuclear factor, erythroid 2 [Source:HGNC Symbol;Acc:HGNC:7780]
USP22	1.995604324	1.10E-05	1.275922776	0.000707485	ubiquitin specific peptidase 22 [Source:HGNC Symbol;Acc:HGNC:12621]
RAB11A	2.129739461	1.13E-05	0.605589423	0.011533983	RAB11A, member RAS oncogene family [Source:HGNC Symbol;Acc:HGNC:9760]
ISL2	2.525409549	1.13E-05	2.436335532	9.04E-06	ISL LIM homeobox 2 [Source:HGNC Symbol;Acc:HGNC:18524]
RGS19	2.979246914	1.13E-05	-0.088263136	0.78414938	regulator of G protein signaling 19 [Source:HGNC Symbol;Acc:HGNC:13735]
